# Supplementary material for: Effects of Aging and Disease Conditions in Brain of Tumor-Bearing Mice: Evaluation of Purine DNA Damages and Fatty Acid Pool Changes
Source: Biomolecules. 2022 Aug 4;12(8):1075. doi: 10.3390/biom12081075 (PMC9405824; doi:10.3390/biom12081075)
Supplement: Supplementary file 1 [file biomolecules-12-01075-s001.zip]

Archive with 1 entries (1 files):
- biomolecules-1785766-supplementary.pdf
